# Supplementary material for: circTADA2A inhibited SLC38A1 expression and suppresses melanoma progression through the prevention of CNBP trans-activation
Source: PLoS One. 2024 Apr 18;19(4):e0301356. doi: 10.1371/journal.pone.0301356 (PMC11025954; doi:10.1371/journal.pone.0301356)
Supplement: S1 Data — (XLS) [file pone.0301356.s002.xls]

## Sheet: 1C
Treatment	GAPDH	circTADA2A	TADA2A mRNA	△CT_circTADA2A	△CT_TADA2A mRNA	2^-△CT(circTADA2A)	2^-△CT(TADA2A mRNA)	mean(circTADA2A)	mean(TADA2A mRNA)	2^-△△CT(circTADA2A)	2^-△△CT(TADA2A mRNA)
MOCK	17.5793	24.924	24.7602	7.34471	7.18086	0.00615208	0.00689199	0.00612089	0.00673662	1.0051	1.02306
	17.5097	24.9792	24.8613	7.46949	7.35164	0.00564234	0.00612259	0.00612089	0.00673662	0.921818	0.908851
	17.6616	24.9119	24.7803	7.25028	7.11873	0.00656824	0.00719529	0.00612089	0.00673662	1.07309	1.06809
RNAse	19.6057	27.8594	26.8709	8.25367	7.26513	0.00327641	0.00650095	0.00330088	0.00699769	0.535284	0.965016
	19.5628	27.8644	26.6811	8.30163	7.11828	0.00316928	0.00719752	0.00330088	0.00699769	0.51778	1.06842
	19.6916	27.8679	26.7906	8.17628	7.09896	0.00345697	0.00729458	0.00330088	0.00699769	0.564782	1.08282

## Sheet: 1D
Treatment	GAPDH	circTADA2A	TADA2A mRNA	△CT_circTADA2A	△CT_TADA2A mRNA	2^-△CT(circTADA2A)	2^-△CT(TADA2A mRNA)	mean(circTADA2A)	mean(TADA2A mRNA)	2^-△△CT(circTADA2A)	2^-△△CT(TADA2A mRNA)
MOCK	17.4443	24.8769	24.896	7.43266	7.45175	0.00578822	0.00571215	0.00534656	0.00586421	1.08261	0.97407
	17.4705	25.0562	24.8082	7.58565	7.33771	0.00520585	0.00618198	0.00534656	0.00586421	0.973681	1.05419
	17.466	25.0968	24.9212	7.63075	7.4552	0.00504562	0.0056985	0.00534656	0.00586421	0.943713	0.971742
RNAse	18.4945	27.2932	25.9873	8.79872	7.49281	0.00224554	0.00555189	0.00246271	0.00568587	0.419997	0.946741
	18.3806	27.1431	25.9506	8.76253	7.57003	0.00230259	0.00526252	0.00246271	0.00568587	0.430667	0.897396
	18.5831	27.043	25.9066	8.4599	7.3235	0.00283999	0.00624321	0.00246271	0.00568587	0.531181	1.06463

## Sheet: 1E
	TADA2A mRNA			circTADA2A
0h	0.999734	1.00938	0.990885	1.01346	1.03032	0.956212
6h	0.804831	0.774091	0.80157	1.01683	0.927676	1.00242
12h	0.636699	0.724713	0.752715	0.762861	0.956421	0.912658
18h	0.614053	0.647004	0.563058	0.802995	1.02192	0.910447
24h	0.57407	0.596178	0.540408	0.813082	0.896789	0.927231

## Sheet: 1F
	TADA2A mRNA			circTADA2A
0h	1.02545	0.94472	1.02983	0.909479	1.05621	1.03431
6h	0.887567	0.836346	0.707863	1.11864	0.988314	0.993222
12h	0.589558	0.625491	0.673817	0.851224	1.03825	1.16813
18h	0.611097	0.599694	0.524255	0.918953	0.752088	1.12904
24h	0.600002	0.526775	0.521565	0.98193	0.836057	1.0009

## Sheet: 1G
Cells	GAPDH	circTADA2A	△CT_circTADA2A	2^-△CT(circTADA2A)	mean(circTADA2A)	2^-△△CT(circTADA2A)
HeMa-Lp	16.8159	23.0218	6.20595	0.0135464	0.0141135	0.959819
	16.7672	23.0751	6.30784	0.0126226	0.0141135	0.894369
	17.0109	22.9613	5.95041	0.0161714	0.0141135	1.14581
A375	16.7367	23.9812	7.24458	0.00659422	0.00618554	0.467229
	16.8342	24.2672	7.43298	0.00578693	0.00618554	0.410029
	16.7043	24.0436	7.33923	0.00617548	0.00618554	0.43756
A2058	17.559	25.212	7.65304	0.00496826	0.00545299	0.352023
	17.6592	25.1167	7.45747	0.00568953	0.00545299	0.403128
	17.6358	25.0903	7.45453	0.00570117	0.00545299	0.403953

## Sheet: 1H
	Nuclear			Cytoplasm
circTADA2A	86.4	91.2	83.7	13.6	8.8	16.3
GAPDH	13.8	15.2	17.4	86.2	84.8	82.6
U1	80.5	81.6	83.4	19.5	18.4	16.6

## Sheet: 1I
	Nuclear			Cytoplasm
circTADA2A	78.9	83.8	85.2	21.1	16.2	14.8
GAPDH	16.9	14.3	17.5	83.1	85.7	82.5
U1	83.6	77.4	79.5	16.4	22.6	20.5

## Sheet: 2A
Cells	Treatment	GAPDH	circTADA2A	△CT_circTADA2A	2^-△CT(circTADA2A)	mean(circTADA2A)	2^-△△CT(circTADA2A)
A375	Vector	18.5561	25.2171	6.661	0.00988185	0.00920061	1.07404
		18.5416	25.2294	6.68781	0.00969994	0.00920061	1.05427
		18.2837	25.2459	6.96217	0.00802004	0.00920061	0.871686
	circTADA2A-OE	17.5696	23.1176	5.54802	0.0213737	0.0200322	2.32308
		17.5347	23.2217	5.68703	0.0194103	0.0200322	2.10967
		17.5288	23.2231	5.6943	0.0193127	0.0200322	2.09907
A2058	Vector	17.8213	24.601	6.77971	0.00910133	0.00951433	0.956591
		17.991	24.5262	6.53518	0.0107824	0.00951433	1.13328
		17.751	24.6025	6.85153	0.0086593	0.00951433	0.910132
	circTADA2A-OE	18.5957	24.5558	5.96014	0.0160627	0.0152621	1.68826
		18.5871	24.7474	6.16028	0.013982	0.0152621	1.46957
		18.6624	24.6516	5.98926	0.0157417	0.0152621	1.65453

## Sheet: 2A2
Cells	Treatment	GAPDH	circTADA2A	△CT_circTADA2A	2^-△CT(circTADA2A)	mean(circTADA2A)	2^-△△CT(circTADA2A)
A375	sh-NC	17.6713	24.9024	7.23109	0.00665618	0.00598458	1.11222
		17.4332	24.9556	7.52235	0.00543934	0.00598458	0.908891
		17.4682	24.8836	7.41532	0.00585824	0.00598458	0.978888
	sh-circTADA2A-1	17.5791	25.5701	7.99105	0.00393056	0.00386266	0.656781
		17.6378	25.8133	8.17553	0.00345875	0.00386266	0.577944
		17.6383	25.5342	7.89585	0.00419868	0.00386266	0.701582
	sh-circTADA2A-2	18.5202	26.9565	8.43631	0.00288681	0.00306209	0.482374
		18.7941	27.0542	8.26011	0.00326182	0.00306209	0.545036
		18.5376	26.9004	8.36283	0.00303765	0.00306209	0.50758
A2058	sh-NC	17.1605	25.8735	8.71297	0.00238306	0.00226222	1.05342
		17.1633	26.0857	8.92235	0.00206113	0.00226222	0.911109
		17.1037	25.8414	8.73775	0.00234247	0.00226222	1.03547
	sh-circTADA2A-1	17.2345	26.8161	9.58152	0.0013052	0.00130178	0.576955
		17.1616	26.8687	9.70713	0.00119636	0.00130178	0.528844
		17.2073	26.6838	9.47646	0.00140379	0.00130178	0.620536
	sh-circTADA2A-2	18.1747	28.3908	10.2161	0.000840707	0.000865735	0.37163
		18.1326	28.2442	10.1116	0.000903868	0.000865735	0.399549
		18.1536	28.3494	10.1958	0.00085263	0.000865735	0.3769

## Sheet: 2B
The percentage of EDU positive cells	Vector			circTADA2A-OE			sh-NC			sh-circTADA2A-2
A375	0.46	0.38	0.49	0.29	0.21	0.33	0.43	0.37	0.52	0.6	0.58	0.71
A2058	0.43	0.31	0.51	0.3	0.24	0.32	0.46	0.42	0.54	0.62	0.6	0.74

[truncated: 22 more sheets: 2C, 2D, 2E, 2F, 3A, 3B, 3D, 3E, 3I, 3J, 4B, 4C, 4D, 4E, 4F, 4G, 4H, 4I, 5A, 5B …]
